# Supplementary material for: Genetic Diversity and Differentiation at Structurally Varying MHC Haplotypes and Microsatellites in Bottlenecked Populations of Endangered Crested Ibis
Source: Cells. 2019 Apr 25;8(4):377. doi: 10.3390/cells8040377 (PMC6523929; doi:10.3390/cells8040377)
Supplement: Supplementary file 1 [file cells-08-00377-s001.zip]

Archive with 22 entries (21 files):
- cells-420779-supplementary/suppl-proof/
- cells-420779-supplementary/suppl-proof/Figure S1a SSCP I-E2.tif
- cells-420779-supplementary/suppl-proof/Figure S1b SSCP I-E3.tif
- cells-420779-supplementary/suppl-proof/Figure S1c SSCP I-UBA.tif
- cells-420779-supplementary/suppl-proof/Figure S1d SSCP I-UCA2.tif
- cells-420779-supplementary/suppl-proof/Figure S1e SSCP II-DAA.tif
- cells-420779-supplementary/suppl-proof/Figure S1f SSCP II-DAB.tif
- cells-420779-supplementary/suppl-proof/Figure S1g SSCP II-DBAs.tif
- cells-420779-supplementary/suppl-proof/Figure S1h SSCP II-DBBs.tif
- cells-420779-supplementary/suppl-proof/Figure S2 Class I haplotype.tif
- cells-420779-supplementary/suppl-proof/Figure S3 La-PCR electrophoresis results.tif
- cells-420779-supplementary/suppl-proof/Figure S4 omegaMap Results.tif
- cells-420779-supplementary/suppl-proof/Figure S5 Delta K.tif
- cells-420779-supplementary/suppl-proof/Figure S6 Population phylogenetic tree.tif
- cells-420779-supplementary/suppl-proof/Table S1 Details of the crested ibis samples .pdf
- cells-420779-supplementary/suppl-proof/Table S2 Primers.pdf
- cells-420779-supplementary/suppl-proof/Table S3 Results of linkage disequilibrium (LD) test from Arlequin .pdf
- cells-420779-supplementary/suppl-proof/Table S4 Summary of the La-PCR results.pdf
- cells-420779-supplementary/suppl-proof/Table S5 Recombination events by RDP .pdf
- cells-420779-supplementary/suppl-proof/Table S6 Allele frequencies (%) of microsatellite loci.pdf
- cells-420779-supplementary/suppl-proof/Table S7 Pairwise FST values between populations .pdf
- cells-420779-supplementary/suppl-proof/Table S8 Results of the hierarchical AMOVA.pdf
